# Supplementary material for: On Variant Discovery in Genomes of Fungal Plant Pathogens
Source: Front Microbiol. 2020 Apr 16;11:626. doi: 10.3389/fmicb.2020.00626 (PMC7176817; doi:10.3389/fmicb.2020.00626)
Supplement: Supplementary file 2 [file Data_Sheet_2.xls]

## Sheet: Table S1
Table S1: Recovery statistics of known variant and non-variant sites in the simulated C. beticola and Z. tritici populations from the reference based mapping and MGA approaches at 25X and 100X read depth
Species	Recovery method	Read depth	Precision	Recall	F1 score
Cercospora beticola	GATK	25X	0.999	0.999	0.999
		100X	0.999	0.999	0.999
	MultiZ	25X	0.999	0.999	0.999
		100X	0.999	0.999	0.999
Zymoseptoria tritici	GATK	25X	0.999	0.995	0.997
		100X	0.999	0.999	0.999
	MultiZ	25X	0.276	0.933	0.425
		100X	0.991	0.999	0.995

## Sheet: Table S2
Table S2: QUAST report for genome assemblies of Z. tritici isolates at 25X read depth
Assembly	SE001	SE002	SE003	SE004	SE005	SE006	SE007	SE008	SE009	SE010	SE011	SE012	SE013	SE014	SE015	SE016	SE017	SE018	SE019	SE020	Average
# contigs (>= 0 bp)	1761	1236	1059	951	1008	1046	1333	986	2107	942	1050	1374	1114	966	915	1047	988	1068	974	1094	1150.95
# contigs (>= 1000 bp)	732	783	714	742	756	792	754	737	714	731	736	782	789	722	714	740	756	767	757	743	748.05
# contigs (>= 5000 bp)	381	434	396	387	419	430	398	397	382	403	413	415	392	379	386	393	381	403	409	390	399.4
# contigs (>= 10000 bp)	197	200	200	201	206	197	181	198	182	194	199	208	205	199	194	192	198	196	190	191	196.4
# contigs (>= 25000 bp)	28	20	34	17	29	24	26	21	31	24	27	19	21	27	29	23	26	28	29	23	25.3
# contigs (>= 50000 bp)	1	1	5	0	0	0	1	2	0	1	1	1	0	1	1	2	0	3	0	1	1.05
Total length (>= 0 bp)	5883728	6112501	6091023	5797478	6089754	6095579	5833269	5797638	5891587	5797837	5803666	6134003	5812987	5797926	5783601	5804202	5801392	6093823	5801029	5807871	5.90154e+06
Total length (>= 1000 bp)	5678244	5983244	5969340	5709167	5986373	5988123	5695343	5698225	5671581	5706305	5709445	5966335	5703616	5688393	5693885	5706361	5687252	5983811	5706421	5703242	5.78174e+06
Total length (>= 5000 bp)	4745053	5032133	5114747	4737695	5109125	5034669	4762597	4804192	4795192	4839337	4824219	4989043	4646689	4742790	4793455	4766307	4686199	5003767	4763324	4751837	4.84712e+06
Total length (>= 10000 bp)	3419327	3358332	3697486	3370535	3561732	3368196	3190234	3383118	3334604	3343970	3331386	3476401	3315965	3442117	3416979	3283632	3381324	3549990	3225419	3281879	3.38663e+06
Total length (>= 25000 bp)	910666	620404	1206342	523893	939307	764569	870419	691528	1029142	782439	842911	642563	668971	843883	920991	774843	805167	974697	872042	780387	823258
Total length (>= 50000 bp)	56964	58759	298074	0	0	0	55936	107747	0	56127	64264	73088	0	50923	51313	142524	0	179158	0	50871	62287.4
# contigs	854	878	816	815	843	882	856	826	824	807	808	907	875	817	788	813	861	855	838	817	839
Largest contig	56964	58759	70465	48033	41931	42438	55936	55605	45605	56127	64264	73088	45767	50923	51313	83270	45634	60734	41884	50871	54980.6
Total length	5765225	6052417	6046334	5763541	6051851	6052278	5770199	5763062	5751094	5762776	5761000	6058055	5767960	5757762	5750174	5759769	5767992	6050468	5766117	5755331	5.84867e+06
Reference length	6088797	6088797	6088797	6088797	6088797	6088797	6088797	6088797	6088797	6088797	6088797	6088797	6088797	6088797	6088797	6088797	6088797	6088797	6088797	6088797	6088797
GC (%)	53.63	53.47	53.48	53.64	53.47	53.47	53.63	53.64	53.66	53.63	53.64	53.47	53.63	53.64	53.64	53.64	53.63	53.47	53.64	53.65	53.5885
Reference GC (%)	53.06	53.06	53.06	53.06	53.06	53.06	53.06	53.06	53.06	53.06	53.06	53.06	53.06	53.06	53.06	53.06	53.06	53.06	53.06	53.06	53.06
N50	11652	11101	12433	11910	12004	11072	11437	11745	11985	11832	11405	11628	11217	11860	12199	11281	11819	12186	11145	11756	11683.4
NG50	11091	11053	12394	11467	11911	10825	10624	11409	11454	11174	10903	11621	10883	11431	11265	10643	11315	12156	10690	10929	11261.9
N75	6693	6393	6915	6686	6830	6468	6459	6600	6690	6666	6407	6522	6061	6519	6739	6733	6159	6345	6254	6709	6542.4
NG75	5663	6349	6827	5697	6774	6365	5560	5804	5830	5882	5849	6482	5265	5729	5779	5884	5410	6297	5589	5785	5941
L50	148	169	140	157	157	165	153	153	141	152	157	167	165	148	145	154	153	149	158	154	154.25
LG50	162	170	142	171	159	167	167	167	155	166	172	168	180	162	160	169	167	150	173	169	164.8
L75	308	348	300	316	323	343	321	314	300	315	326	339	335	306	304	318	316	322	331	316	320.05
LG75	348	352	305	356	327	347	361	353	341	354	366	342	377	347	345	357	358	326	372	356	349.5
# misassemblies	11	19	17	23	18	20	13	13	9	16	15	18	20	17	19	19	14	16	20	18	16.75
# misassembled contigs	10	17	17	21	18	20	13	12	8	16	14	17	19	17	16	19	14	16	20	18	16.1
Misassembled contigs length	86019	160851	177939	199207	170026	186663	178381	118095	115333	162627	179412	150246	151776	244440	169159	197087	165375	166130	230987	203072	170641
# local misassemblies	11	12	10	13	14	10	10	13	4	11	18	13	14	11	19	14	8	15	17	15	12.6
# unaligned mis. contigs	0	0	0	0	1	0	0	0	0	0	0	0	0	0	0	0	0	0	0	0	0.05
# unaligned contigs	11 + 1 part	24 + 8 part	28 + 5 part	2 + 1 part	38 + 4 part	45 + 5 part	6 + 2 part	5 + 3 part	9 + 2 part	4 + 2 part	4 + 6 part	29 + 10 part	7 + 1 part	8 + 4 part	7 + 2 part	4 + 6 part	5 + 3 part	44 + 3 part	3 + 5 part	1 + 0 part	#DIV/0!
Unaligned length	9251	310640	300112	3012	299086	304063	11494	10515	15802	7517	11174	298440	9340	10618	11306	11983	6834	299119	8250	522	96953.9
Genome fraction (%)	93.596	93.341	93.519	93.628	93.6	93.482	93.587	93.537	93.337	93.598	93.47	93.618	93.581	93.5	93.395	93.49	93.69	93.528	93.618	93.603	93.5359
Duplication ratio	1.01	1.01	1.009	1.01	1.009	1.01	1.011	1.01	1.009	1.01	1.01	1.01	1.011	1.01	1.009	1.01	1.01	1.01	1.01	1.01	1.0099
# N's per 100 kbp	0.69	2.81	1.98	0.17	0.5	0	0.35	4.16	0.7	0	0.87	0.5	2.25	0.17	0	0.52	0	0.66	0.17	0.87	0.8685
# mismatches per 100 kbp	645.21	748.29	588.69	620.23	601.46	621.48	622.03	618.69	618.31	631.37	612.65	628.57	615.32	675.92	611.84	619.38	639.42	610.5	629.08	650.01	630.422
# indels per 100 kbp	3.61	4.8	3.81	4.79	3.88	3.71	4.05	4.21	4.15	4.23	4.96	4.18	4.23	4.9	4.48	3.72	4.4	3.21	4.11	5.49	4.246
Largest alignment	56936	41145	70450	48026	41920	42430	55931	55602	45605	56127	64261	73085	45759	50908	51294	83253	45634	60734	38106	50866	53903.6
Total aligned length	5749269	5735554	5740321	5754710	5746192	5741647	5752280	5745744	5729989	5748552	5743019	5753303	5752811	5741985	5731312	5742952	5755406	5744299	5752527	5747097	5.74545e+06
NA50	11641	10169	11474	11656	10747	10340	11311	11731	11906	11665	11208	10553	11148	11725	11746	10967	11803	11476	11026	11578	11293.5
NGA50	11042	10148	11426	10931	10743	10322	10514	11386	11217	10944	10654	10540	10866	11394	11219	10499	11278	11326	10487	10819	10887.8
NA75	6676	5513	6025	6590	6021	5586	6359	6514	6630	6578	6351	5614	6005	6445	6466	6669	6041	5611	6143	6508	6217.25
NGA75	5603	5433	5952	5545	5961	5515	5459	5773	5803	5839	5629	5426	5227	5628	5655	5734	5213	5539	5431	5542	5595.35
LA50	148	184	153	159	168	175	155	154	142	154	159	176	166	151	148	157	154	155	162	157	158.85
LGA50	163	186	155	173	169	176	170	168	157	169	174	177	181	165	162	172	168	157	177	172	169.55
LA75	310	385	334	322	353	372	326	317	303	319	331	369	339	311	310	323	320	347	338	322	332.55
LGA75	351	390	339	363	357	377	366	357	344	359	372	373	382	352	352	363	363	352	380	364	362.8

## Sheet: Table S3
Table S3: QUAST report for genome assemblies of Z. tritici isolates at 100X read depth
Assembly	SE001	SE002	SE003	SE004	SE005	SE006	SE007	SE008	SE009	SE010	SE011	SE012	SE013	SE014	SE015	SE016	SE017	SE018	SE019	SE020	Average
# contigs (>= 0 bp)	1527	1200	1436	1486	1326	1432	1466	1487	1574	1429	1531	1473	1489	1486	1561	1536	1479	1419	1479	1427	1462.15
# contigs (>= 1000 bp)	135	142	134	129	130	125	133	138	135	130	135	136	139	130	137	137	130	140	136	144	134.75
# contigs (>= 5000 bp)	55	53	59	50	57	49	53	53	53	51	56	54	54	51	55	52	51	55	55	52	53.4
# contigs (>= 10000 bp)	50	50	53	48	50	46	50	48	47	46	51	47	46	46	48	46	46	48	49	47	48.1
# contigs (>= 25000 bp)	39	39	42	37	41	34	38	36	36	35	38	37	36	36	36	35	36	37	37	37	37.1
# contigs (>= 50000 bp)	29	31	32	27	30	25	29	26	29	27	29	28	26	27	26	26	26	28	29	28	27.9
Total length (>= 0 bp)	6031511	6299985	6317778	6032366	6297559	6317528	6031638	6035636	6035884	6028249	6033592	6320669	6028669	6041696	6034974	6026369	6027151	6312490	6033323	6031941	6.11595e+06
Total length (>= 1000 bp)	5774986	6073450	6075844	5770175	6057027	6073702	5783884	5790060	5770460	5787955	5768567	6074621	5778181	5780801	5781062	5763290	5774663	6069768	5779772	5797186	5.86627e+06
Total length (>= 5000 bp)	5626892	5908647	5937223	5612921	5909578	5924646	5629822	5626619	5626791	5630662	5622120	5921803	5626744	5634684	5622399	5606876	5633179	5918815	5631598	5620952	5.71365e+06
Total length (>= 10000 bp)	5590491	5885158	5897792	5599607	5861787	5904539	5611301	5597978	5579021	5592068	5588486	5872955	5567846	5601084	5580762	5563691	5597107	5873489	5589366	5580497	5.67675e+06
Total length (>= 25000 bp)	5386456	5689247	5691020	5411077	5696971	5683497	5395414	5385652	5365203	5393248	5346057	5680530	5374905	5406043	5371700	5372078	5419164	5669283	5364889	5390241	5.47463e+06
Total length (>= 50000 bp)	4991642	5394664	5313950	5015890	5274160	5329666	5029842	4976342	5102006	5081210	4998258	5328381	5000045	5040934	4987432	5015989	5029138	5321777	5061297	5014493	5.11536e+06
# contigs	227	251	222	234	231	229	223	216	234	218	246	228	234	232	220	236	221	235	230	228	229.75
Largest contig	394901	395373	395063	396013	395123	612892	395197	424887	395316	395195	395080	448684	395204	425193	395248	395739	395192	426881	424089	395219	414824
Total length	5839402	6150801	6137291	5843516	6130226	6147358	5847119	5845856	5838166	5846672	5846950	6138302	5845002	5852201	5840207	5833842	5840468	6135754	5846539	5855034	5.93304e+06
Reference length	6088797	6088797	6088797	6088797	6088797	6088797	6088797	6088797	6088797	6088797	6088797	6088797	6088797	6088797	6088797	6088797	6088797	6088797	6088797	6088797	6088797
GC (%)	53.5	53.31	53.34	53.5	53.34	53.33	53.5	53.5	53.52	53.51	53.51	53.35	53.51	53.5	53.52	53.52	53.51	53.36	53.51	53.48	53.456
Reference GC (%)	53.06	53.06	53.06	53.06	53.06	53.06	53.06	53.06	53.06	53.06	53.06	53.06	53.06	53.06	53.06	53.06	53.06	53.06	53.06	53.06	53.06
N50	199800	188423	198786	235622	199353	248126	174165	235187	234439	233446	170805	234946	234300	236095	234527	234953	235086	234931	207251	200582	218541
NG50	170683	233870	198786	235009	199353	265877	174165	233928	207265	233446	170805	234946	234300	235921	207763	234545	234336	234931	201963	200582	217124
N75	104003	107878	96526	103000	101577	115250	103662	109795	104014	114312	107986	115047	108221	108708	114299	114438	114378	114431	103750	113592	108743
NG75	90649	114484	96526	80166	101577	115376	103382	103626	88793	104644	90390	115047	90393	92306	90736	107947	108416	114431	90657	90730	99513.8
L50	11	11	11	10	11	9	11	10	10	10	12	10	10	10	10	10	10	10	10	11	10.35
LG50	12	10	11	11	11	8	11	11	11	10	12	10	10	11	11	11	11	10	11	11	10.7
L75	21	22	23	19	22	17	22	19	20	19	22	19	19	19	19	19	19	20	21	20	20.05
LG75	23	21	23	21	22	16	23	21	22	21	24	19	21	21	21	20	20	20	23	22	21.2
# misassemblies	2	7	1	2	3	4	6	4	3	5	2	12	8	3	0	1	3	3	4	2	3.75
# misassembled contigs	2	7	1	2	3	4	5	4	3	5	2	11	8	3	0	1	3	3	4	2	3.65
Misassembled contigs length	3160	896964	92287	2029	9894	1080933	259724	163377	374909	765347	7011	1970230	485939	347860	0	390667	55843	53919	423784	51312	371759
# local misassemblies	6	7	8	8	7	8	4	6	6	7	7	5	7	4	7	3	8	5	5	3	6.05
# unaligned mis. contigs	0	1	1	0	1	1	0	0	0	0	0	1	0	0	0	0	0	1	0	0	0.3
# unaligned contigs	1 + 0 part	1 + 2 part	0 + 2 part	0 + 0 part	1 + 2 part	1 + 1 part	0 + 2 part	0 + 2 part	0 + 1 part	0 + 1 part	0 + 0 part	0 + 8 part	0 + 1 part	0 + 3 part	0 + 2 part	0 + 1 part	1 + 1 part	0 + 2 part	0 + 1 part	0 + 3 part	#DIV/0!
Unaligned length	1517	292452	290865	0	292227	290556	2363	2980	769	732	0	294645	1044	2842	1847	1817	3379	293565	2571	2923	88954.7
Genome fraction (%)	95.757	95.934	95.765	95.877	95.734	96.094	95.914	95.867	95.72	95.872	95.952	95.875	95.884	95.959	95.854	95.722	95.794	95.898	95.892	96.059	95.8712
Duplication ratio	1.001	1.003	1.003	1.001	1.002	1.001	1.001	1.001	1.002	1.001	1.001	1.001	1.001	1.001	1	1.001	1.001	1.001	1.001	1.001	1.00125
# N's per 100 kbp	2.23	2.11	1.47	2.22	3.43	3.74	3.93	2.22	1.88	1.88	2.05	2.44	2.4	2.22	2.23	2.23	6.16	4.07	2.22	2.22	2.6675
# mismatches per 100 kbp	257.97	378.24	216.24	228.36	219.45	219.88	225.96	226.21	248.76	251.65	215.05	245.31	220.02	278.48	210.9	215.5	235.65	216.51	242.2	254.03	240.319
# indels per 100 kbp	1.94	3.17	1.7	2.26	1.36	2.09	1.49	1.66	1.99	1.87	1.64	2	1.42	2.09	1.9	1.36	1.66	0.96	1.92	1.71	1.8095
Largest alignment	394901	395373	395063	396013	395123	395216	395197	424887	395316	395195	395080	395210	395204	425193	395248	395739	395192	426881	424089	395219	401267
Total aligned length	5837593	5854998	5844267	5841880	5835079	5855419	5843426	5841834	5835082	5845557	5846024	5843287	5842868	5848449	5837805	5831412	5836524	5841815	5842216	5851509	5.84285e+06
NA50	199800	167741	167324	235622	171233	234849	170664	235187	200143	200085	170805	176229	234300	236084	234526	234950	235086	200102	201963	200582	205364
NGA50	170683	167741	167324	234128	171233	234849	170221	233928	200143	200085	170805	176229	207236	235921	207763	234543	234336	200102	169921	200582	199389
NA75	104003	77285	80228	103000	80161	90822	103662	108563	104014	109651	107986	75796	103040	102460	114289	114438	114368	90410	103750	113589	100076
NGA75	90649	79972	80228	80166	80161	90822	103382	90544	80366	104641	90390	75973	79759	92306	90736	90346	108416	94119	90657	90720	89217.6
LA50	11	12	13	10	12	11	11	10	11	11	12	13	10	10	10	10	10	11	11	11	11
LGA50	12	12	13	11	12	11	12	11	11	11	12	13	11	11	11	11	11	11	12	11	11.5
LA75	21	26	26	19	25	21	22	19	21	21	22	26	20	20	19	19	19	23	22	20	21.55
LGA75	23	25	26	21	25	21	23	21	23	22	24	25	22	21	21	21	20	22	24	22	22.6

## Sheet: Table S4
Table S4: QUAST report for genome assemblies of C. beticola isolates at 25X read depth
Assembly	SE001	SE002	SE003	SE004	SE005	SE006	SE007	SE008	SE009	SE010	SE011	SE012	SE013	SE014	SE015	SE016	SE017	SE018	SE019	SE020	Average
# contigs (>= 0 bp)	10	15	12	10	14	13	13	9	14	11	9	15	17	9	10	13	14	17	18	15	12.9
# contigs (>= 1000 bp)	5	5	4	3	5	3	5	3	5	5	3	7	6	3	4	4	4	7	5	3	4.45
# contigs (>= 5000 bp)	4	5	4	3	5	3	5	3	5	5	3	6	6	3	4	4	4	6	5	3	4.3
# contigs (>= 10000 bp)	4	5	4	3	5	3	5	3	5	5	3	6	5	3	4	4	4	6	5	3	4.25
# contigs (>= 25000 bp)	4	5	4	3	5	3	5	3	5	5	3	6	5	3	4	4	4	6	5	3	4.25
# contigs (>= 50000 bp)	4	5	4	3	5	3	5	3	5	5	3	6	5	3	4	4	4	6	5	3	4.25
Total length (>= 0 bp)	6111518	6111427	5820870	5821217	5821235	5821331	5821239	5821014	6111388	5821173	6110755	6111477	5821184	6110507	5821334	5821170	5821424	5821322	5821291	5821534	5.90822e+06
Total length (>= 1000 bp)	6110483	6108815	5818654	5819289	5818699	5818896	5819134	5819122	6109223	5819236	6108790	6109707	5818539	6108576	5819397	5819168	5819155	5818966	5818420	5819273	5.90608e+06
Total length (>= 5000 bp)	6108436	6108815	5818654	5819289	5818699	5818896	5819134	5819122	6109223	5819236	6108790	6107664	5818539	6108576	5819397	5819168	5819155	5817462	5818420	5819273	5.9058e+06
Total length (>= 10000 bp)	6108436	6108815	5818654	5819289	5818699	5818896	5819134	5819122	6109223	5819236	6108790	6107664	5812739	6108576	5819397	5819168	5819155	5817462	5818420	5819273	5.90551e+06
Total length (>= 25000 bp)	6108436	6108815	5818654	5819289	5818699	5818896	5819134	5819122	6109223	5819236	6108790	6107664	5812739	6108576	5819397	5819168	5819155	5817462	5818420	5819273	5.90551e+06
Total length (>= 50000 bp)	6108436	6108815	5818654	5819289	5818699	5818896	5819134	5819122	6109223	5819236	6108790	6107664	5812739	6108576	5819397	5819168	5819155	5817462	5818420	5819273	5.90551e+06
# contigs	5	7	6	4	6	5	6	5	7	7	5	8	8	5	6	5	5	8	7	3	5.9
Largest contig	2623936	2449862	1837703	2333934	1837746	2333908	2333925	2333850	2314887	2655067	2624039	2623838	1837591	2624022	2333959	1837823	2333936	2334076	1837786	2333900	2.28879e+06
Total length	6110483	6110029	5820022	5819982	5819398	5820107	5819833	5820327	6110370	5820447	6110001	6110219	5819740	6109787	5820602	5819848	5819667	5819655	5819767	5819273	5.90698e+06
Reference length	5823387	5823387	5823387	5823387	5823387	5823387	5823387	5823387	5823387	5823387	5823387	5823387	5823387	5823387	5823387	5823387	5823387	5823387	5823387	5823387	5823387
GC (%)	53.13	53.13	53.28	53.28	53.28	53.28	53.27	53.27	53.13	53.28	53.13	53.13	53.28	53.13	53.27	53.28	53.27	53.28	53.28	53.27	53.2325
Reference GC (%)	53.29	53.29	53.29	53.29	53.29	53.29	53.29	53.29	53.29	53.29	53.29	53.29	53.29	53.29	53.29	53.29	53.29	53.29	53.29	53.29	53.29
N50	1686282	1750868	1798993	1799038	1686307	1798760	1503905	1799021	1686224	1686186	1798942	1153373	1686301	1798346	1686243	1798999	1686270	1633297	1686285	1798996	1.69613e+06
NG50	1686282	1750868	1798993	1799038	1686307	1798760	1503905	1799021	1686224	1686186	1798942	1153373	1686301	1798346	1686243	1798999	1686270	1633297	1686285	1798996	1.69613e+06
N75	1414575	1039610	1685891	1686317	981285	1686228	981476	1686251	982082	982062	1685809	821710	976576	1686208	1078168	1686289	1320889	976627	1414588	1686377	1.32295e+06
NG75	1414575	1039610	1685891	1686317	981285	1686228	981476	1686251	982082	982062	1798942	821710	976576	1798346	1078168	1686289	1320889	976627	1414588	1686377	1.33421e+06
L50	2	2	2	2	2	2	2	2	2	2	2	2	2	2	2	2	2	2	2	2	2
LG50	2	2	2	2	2	2	2	2	2	2	2	2	2	2	2	2	2	2	2	2	2
L75	3	3	3	3	3	3	3	3	3	3	3	3	3	3	3	3	3	3	3	3	3
LG75	3	3	3	3	3	3	3	3	3	3	2	3	3	2	3	3	3	3	3	3	2.9
# misassemblies	1	6	1	1	1	1	1	1	2	2	2	1	1	2	1	1	1	1	0	1	1.4
# misassembled contigs	1	3	1	1	1	1	1	1	2	2	2	1	1	2	1	1	1	1	0	1	1.25
Misassembled contigs length	2623936	5240340	1798993	1799038	981285	1798760	981476	1799021	3296969	3637129	4422981	2623838	976576	4422368	1078168	1798999	478060	976627	0	1798996	2126678
# local misassemblies	0	0	2	0	0	0	0	1	0	1	1	0	0	2	0	0	1	0	0	0	0.4
# unaligned mis. contigs	0	0	0	0	0	0	0	0	0	0	0	0	0	0	0	0	0	0	0	0	0
# unaligned contigs	0 + 1 part	0 + 3 part	0 + 0 part	0 + 0 part	0 + 0 part	0 + 0 part	0 + 0 part	0 + 0 part	0 + 1 part	0 + 0 part	0 + 1 part	0 + 1 part	0 + 0 part	0 + 1 part	0 + 0 part	0 + 0 part	0 + 0 part	0 + 0 part	0 + 0 part	0 + 0 part	#DIV/0!
Unaligned length	290000	290098	0	0	0	0	0	0	290000	0	290000	289999	0	290000	0	0	0	0	0	0	87004.9
Genome fraction (%)	99.949	99.939	99.937	99.936	99.927	99.941	99.934	99.944	99.944	99.943	99.937	99.945	99.932	99.931	99.945	99.935	99.929	99.927	99.936	99.925	99.9368
Duplication ratio	1	1	1	1	1	1	1	1	1	1	1	1	1	1	1	1	1	1	1	1	1
# N's per 100 kbp	0.16	1.8	3.44	1.89	1.72	1.72	1.72	1.72	1.64	1.72	3.44	0	1.72	5.07	1.72	1.89	3.44	1.89	0	1.89	1.9295
# mismatches per 100 kbp	319.14	262.6	317.78	256.87	252.62	249.12	424.9	270.92	248.24	240.31	229.65	278.87	262.93	182.2	311.47	243.35	255.89	289.58	270.81	308.95	273.81
# indels per 100 kbp	1.7	1.15	1.32	1.17	1.31	1.37	2.13	1.1	1.07	1	1.32	1.37	1.12	1.1	1.25	1.25	1.13	1.15	1.12	1.24	1.2685
Largest alignment	1686282	1137088	1837703	2333934	1837746	2333908	2333925	2333850	1686224	1838164	1685709	1596741	1837588	1686208	2333959	1837823	2333936	2334076	1837786	2333900	1.95883e+06
Total aligned length	5820483	5819931	5819822	5819882	5819292	5820007	5819733	5820227	5820265	5820333	5819801	5820220	5819637	5819487	5820496	5819744	5819433	5819553	5819763	5819173	5.81986e+06
NA50	1596793	730000	1685791	1686317	1686307	1686228	1503905	1686251	1596780	1686186	1596881	821710	1686301	1596867	1686243	1686289	1686270	1633297	1686285	1686377	1.56555e+06
NGA50	1596793	730000	1685791	1686317	1686307	1686228	1503905	1686251	1596780	1686186	1596881	821710	1686301	1596867	1686243	1686289	1686270	1633297	1686285	1686377	1.56555e+06
NA75	1414575	466774	1415246	1415277	597538	1415232	817363	1415236	598323	598310	1415196	592141	592827	1414940	721027	1415251	1320755	721016	1414588	1415251	1.05884e+06
NGA75	1414575	466774	1415246	1415277	597538	1415232	817363	1415236	598323	598310	1415196	592141	592827	1414940	721027	1415251	1320755	721016	1414588	1415251	1.05884e+06
LA50	2	4	2	2	2	2	2	2	2	2	2	3	2	2	2	2	2	2	2	2	2.15
LGA50	2	4	2	2	2	2	2	2	2	2	2	3	2	2	2	2	2	2	2	2	2.15
LA75	3	6	3	3	4	3	3	3	4	4	3	5	4	3	3	3	3	3	3	3	3.45
LGA75	3	6	3	3	4	3	3	3	4	4	3	5	4	3	3	3	3	3	3	3	3.45

## Sheet: Table S5
Table S5: QUAST report for genome assemblies of C. beticola isolates at 100X read depth
Assembly	SE001	SE002	SE003	SE004	SE005	SE006	SE007	SE008	SE009	SE010	SE011	SE012	SE013	SE014	SE015	SE016	SE017	SE018	SE019	SE020	Average
# contigs (>= 0 bp)	9	19	10	10	11	16	16	18	12	11	17	10	12	17	11	11	10	10	11	11	12.6
# contigs (>= 1000 bp)	3	8	3	3	3	3	5	4	3	3	4	5	4	6	5	3	3	4	3	4	3.95
# contigs (>= 5000 bp)	3	7	3	3	3	3	5	4	3	3	4	4	4	5	5	3	3	4	3	4	3.8
# contigs (>= 10000 bp)	3	7	3	3	3	3	5	4	3	3	4	4	4	5	5	3	3	4	3	4	3.8
# contigs (>= 25000 bp)	3	7	3	3	3	3	5	4	3	3	4	4	4	5	5	3	3	4	3	4	3.8
# contigs (>= 50000 bp)	3	6	3	3	3	3	5	4	3	3	4	4	4	5	5	3	3	4	3	4	3.75
Total length (>= 0 bp)	6110755	6110953	5821065	5821065	5821160	5820784	5820931	5821420	6111215	5821100	6111155	6111406	5821278	6110553	5821401	5821120	5821142	5821249	5821141	5820672	5.90808e+06
Total length (>= 1000 bp)	6108818	6108001	5819221	5819221	5819258	5818288	5818464	5818203	6109053	5819186	6108493	6110373	5819179	6108126	5819464	5819197	5819214	5819363	5819284	5818676	5.90595e+06
Total length (>= 5000 bp)	6108818	6103517	5819221	5819221	5819258	5818288	5818464	5818203	6109053	5819186	6108493	6108330	5819179	6103317	5819464	5819197	5819214	5819363	5819284	5818676	5.90539e+06
Total length (>= 10000 bp)	6108818	6103517	5819221	5819221	5819258	5818288	5818464	5818203	6109053	5819186	6108493	6108330	5819179	6103317	5819464	5819197	5819214	5819363	5819284	5818676	5.90539e+06
Total length (>= 25000 bp)	6108818	6103517	5819221	5819221	5819258	5818288	5818464	5818203	6109053	5819186	6108493	6108330	5819179	6103317	5819464	5819197	5819214	5819363	5819284	5818676	5.90539e+06
Total length (>= 50000 bp)	6108818	6064689	5819221	5819221	5819258	5818288	5818464	5818203	6109053	5819186	6108493	6108330	5819179	6103317	5819464	5819197	5819214	5819363	5819284	5818676	5.90345e+06
# contigs	5	10	4	4	4	4	6	6	5	4	5	5	6	7	7	4	4	6	4	6	5.3
Largest contig	2623936	1953657	2333961	2333934	2333940	2333908	1837667	2333954	2623866	2333935	2624039	2623907	1837751	2127762	2334024	2333941	2333936	2334011	2334003	1837709	2.28819e+06
Total length	6110029	6109215	5819920	5819914	5819957	5818987	5819163	5819550	6110251	5819885	6109192	6110373	5820347	6108825	5820669	5819877	5819907	5820564	5819977	5819887	5.90682e+06
Reference length	5823387	5823387	5823387	5823387	5823387	5823387	5823387	5823387	5823387	5823387	5823387	5823387	5823387	5823387	5823387	5823387	5823387	5823387	5823387	5823387	5823387
GC (%)	53.13	53.13	53.28	53.28	53.28	53.28	53.27	53.27	53.13	53.28	53.13	53.13	53.28	53.13	53.27	53.27	53.28	53.28	53.28	53.28	53.233
Reference GC (%)	53.29	53.29	53.29	53.29	53.29	53.29	53.29	53.29	53.29	53.29	53.29	53.29	53.29	53.29	53.29	53.29	53.29	53.29	53.29	53.29	53.29
N50	1798604	1802284	1798957	1799034	1799048	1798759	1685973	1686249	1798929	1798985	1686211	1686218	1799037	1686242	1799057	1799002	1799007	1686175	1799027	1798556	1.76527e+06
NG50	1798604	1802284	1798957	1799034	1799048	1798759	1685973	1686249	1798929	1798985	1686211	1686218	1799037	1686242	1799057	1799002	1799007	1686175	1799027	1798556	1.76527e+06
N75	1686278	1034408	1686303	1686253	1686270	1685621	981255	1414581	1686258	1686266	976530	1414557	1686303	976598	1499465	1686254	1686271	1078157	1686254	1686346	1.48051e+06
NG75	1798604	1034408	1686303	1686253	1686270	1685621	981255	1414581	1798929	1686266	976530	1414557	1686303	976598	1499465	1686254	1686271	1078157	1686254	1686346	1.49176e+06
L50	2	2	2	2	2	2	2	2	2	2	2	2	2	2	2	2	2	2	2	2	2
LG50	2	2	2	2	2	2	2	2	2	2	2	2	2	2	2	2	2	2	2	2	2
L75	3	3	3	3	3	3	3	3	3	3	3	3	3	3	3	3	3	3	3	3	3
LG75	2	3	3	3	3	3	3	3	2	3	3	3	3	3	3	3	3	3	3	3	2.9
# misassemblies	2	6	1	1	1	1	1	0	2	1	2	1	1	2	1	1	1	1	1	1	1.4
# misassembled contigs	2	3	1	1	1	1	1	0	2	1	2	1	1	2	1	1	1	1	1	1	1.25
Misassembled contigs length	4422540	4790349	1798957	1799034	1799048	1798759	981255	0	4422795	1798985	3600569	2623907	1799037	3104360	1799057	1799002	1799007	1078157	1799027	1798556	2.24062e+06
# local misassemblies	1	0	0	0	0	1	1	0	0	0	0	0	0	0	0	0	0	1	0	1	0.25
# unaligned mis. contigs	0	0	0	0	0	0	0	0	0	0	0	0	0	0	0	0	0	0	0	0	0
# unaligned contigs	0 + 1 part	0 + 3 part	0 + 0 part	0 + 0 part	0 + 0 part	0 + 0 part	0 + 0 part	0 + 0 part	0 + 1 part	0 + 0 part	0 + 1 part	0 + 1 part	0 + 0 part	0 + 1 part	0 + 0 part	0 + 0 part	0 + 0 part	0 + 0 part	0 + 0 part	0 + 0 part	#DIV/0!
Unaligned length	290000	290098	0	0	0	0	0	0	290000	0	290000	289999	0	290000	0	0	0	0	0	0	87004.9
Genome fraction (%)	99.937	99.926	99.936	99.936	99.936	99.922	99.923	99.933	99.944	99.936	99.924	99.948	99.944	99.891	99.945	99.937	99.936	99.945	99.938	99.934	99.9335
Duplication ratio	1	1	1	1	1	1	1	1	1	1	1	1	1	1	1	1	1	1	1	1	1
# N's per 100 kbp	3.44	1.64	1.89	1.72	1.72	1.72	3.44	0	1.8	1.72	1.8	0	1.72	3.27	1.89	1.72	1.72	1.72	1.72	3.44	1.9045
# mismatches per 100 kbp	319.12	262.77	235.92	256.97	252.64	249.22	424.77	270.57	248.05	238.57	229.7	278.81	262.78	234.71	311.47	291.8	255.67	291.21	270.78	308.92	274.722
# indels per 100 kbp	1.68	1.13	0.95	1.15	1.31	1.37	2.11	1.1	1.08	0.96	1.32	1.34	1.12	1.29	1.27	1.41	1.13	1.17	1.13	1.22	1.262
Largest alignment	1686278	890000	2333961	2333934	2333940	2333908	1837667	2333954	1686258	2333935	1686211	1686216	1837751	1686242	2334024	2333941	2333936	2334011	2334003	1837709	2.02539e+06
Total aligned length	5819829	5819111	5819820	5819814	5819857	5818887	5818963	5819550	5820151	5819785	5819092	5820372	5820243	5817108	5820564	5819777	5819807	5820464	5819877	5819685	5.81964e+06
NA50	1596793	723319	1686303	1686253	1686270	1685621	1685873	1686249	1596780	1686266	1596881	1596810	1686303	1596839	1499462	1686254	1686271	1686175	1686254	1686344	1606366
NGA50	1596793	723319	1686303	1686253	1686270	1685621	1685873	1686249	1596780	1686266	1596881	1596810	1686303	1596839	1499462	1686254	1686271	1686175	1686254	1686344	1606366
NA75	1414761	383654	1415246	1415273	1415303	1415231	597738	1414581	1415170	1415241	737158	1414557	1415255	592811	1415292	1415254	1415245	721020	1415242	1415255	1.21296e+06
NGA75	1414761	383654	1415246	1415273	1415303	1415231	597738	1414581	1415170	1415241	737158	1414557	1415255	592811	1415292	1415254	1415245	721020	1415242	1415255	1.21296e+06
LA50	2	4	2	2	2	2	2	2	2	2	2	2	2	2	2	2	2	2	2	2	2.1
LGA50	2	4	2	2	2	2	2	2	2	2	2	2	2	2	2	2	2	2	2	2	2.1
LA75	3	7	3	3	3	3	4	3	3	3	4	3	3	4	3	3	3	3	3	3	3.35
LGA75	3	7	3	3	3	3	4	3	3	3	4	3	3	4	3	3	3	3	3	3	3.35
